# Supplementary material for: Blood Analytes as Biomarkers of Mechanisms Involved in Alzheimer’s Disease Progression
Source: Int J Mol Sci. 2022 Oct 31;23(21):13289. doi: 10.3390/ijms232113289 (PMC9657599; doi:10.3390/ijms232113289)
Supplement: Supplementary file 1 [file ijms-23-13289-s001.zip]

Archive with 1 entries (1 files):
- ijms-1924266-supplementary.pdf
